# Supplementary material for: Enhancer Trapping and Annotation in Zebrafish Mediated with Sleeping Beauty, piggyBac and Tol2 Transposons
Source: Genes (Basel). 2018 Dec 13;9(12):630. doi: 10.3390/genes9120630 (PMC6316676; doi:10.3390/genes9120630)
Supplement: Supplementary file 1 [file genes-09-00630-s001.zip]

Archive with 3 entries (3 files):
- Additional file 1.  Supplementary Figure S1.pdf
- Additional file 2. Supplementary Table 1.pdf
- Additional file 3. Supplementary Table 2.pdf
